# Supplementary material for: Active Acquisition for multimodal neuroimaging
Source: Wellcome Open Res. 2019 Sep 23;3:145. Originally published 2018 Nov 14. [Version 2] doi: 10.12688/wellcomeopenres.14918.2 (PMC6807153; doi:10.12688/wellcomeopenres.14918.2)
Supplement: Video 1. General illustrative video of one active acquisition approach for structural neuroimaging. — General illustrative video of one active acquisition approach for structural neuroimaging. [file wellcomeopenres-3-16937-s0000.tgz]

Archive with 1 entries (1 files):
- Video1.mp4
